# Supplementary material for: One new species and one new record of Zasmidium in China
Source: Biodivers Data J. 2021 Jan 7;9:e59001. doi: 10.3897/BDJ.9.e59001 (PMC7809012; doi:10.3897/BDJ.9.e59001)
Supplement: XML Treatment for Zasmidium liboense [file BDJ.9.e59001-treatment1.xml]

<!DOCTYPE tp:taxon-treatment
  PUBLIC "-//TaxonX//DTD Taxonomic Treatment Publishing DTD v0 20100105//EN" "tax-treatment-NSO.dtd">
<tp:taxon-treatment xmlns:tp="http://www.plazi.org/taxpub"><tp:treatment-meta><mixed-citation publication-type="journal"><person-group><name><surname>An</surname><given-names>Yuan-Yan</given-names></name><name><surname>Zeng</surname><given-names>Xiang-Yu</given-names></name><name><surname>Geng</surname><given-names>Kun</given-names></name><name><surname>Hyde</surname><given-names>Kevin David</given-names></name><name><surname>Wang</surname><given-names>Yong</given-names></name></person-group><article-title>One new species and one new record of <italic><tp:taxon-name><tp:taxon-name-part taxon-name-part-type="genus" reg="Zasmidium">Zasmidium</tp:taxon-name-part></tp:taxon-name></italic> in China</article-title><source>Biodivers Data J</source><day>07</day><month>1</month><year>2021</year><volume>9</volume><pub-id pub-id-type="doi">10.3897/BDJ.9.e59001</pub-id></mixed-citation></tp:treatment-meta><tp:nomenclature><tp:taxon-name><object-id xmlns:xlink="http://www.w3.org/1999/xlink" content-type="arpha" xlink:type="simple">D97D94FD-E802-51FF-B7FC-2455428769D8</object-id><tp:taxon-name-part taxon-name-part-type="genus">Zasmidium</tp:taxon-name-part> <tp:taxon-name-part taxon-name-part-type="species">liboense</tp:taxon-name-part></tp:taxon-name><tp:taxon-authority>Y.Y. An, Yong Wang bis &amp; K.D. Hyde</tp:taxon-authority><tp:taxon-status xmlns:xlink="http://www.w3.org/1999/xlink" xlink:type="simple">sp. nov.</tp:taxon-status></tp:nomenclature><tp:treatment-sec sec-type="materials"><title>Materials</title><list list-type="alpha-lower" list-content="occurrences"><list-item><p><bold>Type status:</bold> <named-content xmlns:xlink="http://www.w3.org/1999/xlink" content-type="dwc:typeStatus" xlink:type="simple">Holotype</named-content>. <bold>Occurrence:</bold> catalogNumber: <named-content xmlns:xlink="http://www.w3.org/1999/xlink" content-type="dwc:catalogNumber" xlink:type="simple">HGUP 1720.2</named-content>; recordedBy: <named-content xmlns:xlink="http://www.w3.org/1999/xlink" content-type="dwc:recordedBy" xlink:type="simple">Wang Yong</named-content>; <bold>Taxon:</bold> scientificName: <named-content xmlns:xlink="http://www.w3.org/1999/xlink" content-type="dwc:scientificName" xlink:type="simple"><italic><tp:taxon-name><tp:taxon-name-part taxon-name-part-type="genus" reg="Zasmidium">Zasmidium</tp:taxon-name-part> <tp:taxon-name-part taxon-name-part-type="species" reg="liboense">liboense</tp:taxon-name-part></tp:taxon-name></italic></named-content>; kingdom: <named-content xmlns:xlink="http://www.w3.org/1999/xlink" content-type="dwc:kingdom" xlink:type="simple"><tp:taxon-name><tp:taxon-name-part taxon-name-part-type="kingdom">Fungi</tp:taxon-name-part></tp:taxon-name></named-content>; class: <named-content xmlns:xlink="http://www.w3.org/1999/xlink" content-type="dwc:class" xlink:type="simple"><tp:taxon-name><tp:taxon-name-part taxon-name-part-type="class">Dothideomycetes</tp:taxon-name-part></tp:taxon-name></named-content>; order: <named-content xmlns:xlink="http://www.w3.org/1999/xlink" content-type="dwc:order" xlink:type="simple"><tp:taxon-name><tp:taxon-name-part taxon-name-part-type="order">Capnodiales</tp:taxon-name-part></tp:taxon-name></named-content>; family: <named-content xmlns:xlink="http://www.w3.org/1999/xlink" content-type="dwc:family" xlink:type="simple"><tp:taxon-name><tp:taxon-name-part taxon-name-part-type="family">Mycosphaerellaceae</tp:taxon-name-part></tp:taxon-name></named-content>; genus: <named-content xmlns:xlink="http://www.w3.org/1999/xlink" content-type="dwc:genus" xlink:type="simple"><tp:taxon-name><tp:taxon-name-part taxon-name-part-type="genus">Zasmidium</tp:taxon-name-part></tp:taxon-name></named-content>; <bold>Location:</bold> country: <named-content xmlns:xlink="http://www.w3.org/1999/xlink" content-type="dwc:country" xlink:type="simple">China</named-content>; stateProvince: <named-content xmlns:xlink="http://www.w3.org/1999/xlink" content-type="dwc:stateProvince" xlink:type="simple">Guizhou</named-content>; locality: <named-content xmlns:xlink="http://www.w3.org/1999/xlink" content-type="dwc:locality" xlink:type="simple">Gold Thread Cave of Libo county</named-content>; <bold>Identification:</bold> identifiedBy: <named-content xmlns:xlink="http://www.w3.org/1999/xlink" content-type="dwc:identifiedBy" xlink:type="simple">Yuan-Yan An</named-content>; dateIdentified: <named-content xmlns:xlink="http://www.w3.org/1999/xlink" content-type="dwc:dateIdentified" xlink:type="simple">2020</named-content>; <bold>Record Level:</bold> type: <named-content xmlns:xlink="http://www.w3.org/1999/xlink" content-type="dwc:type" xlink:type="simple">ex-type cultures GUCC 1070.2; MFLUCC 20-0139</named-content>; language: <named-content xmlns:xlink="http://www.w3.org/1999/xlink" content-type="dwc:language" xlink:type="simple">en</named-content></p></list-item></list></tp:treatment-sec><tp:treatment-sec sec-type="Description"><title>Description</title><p>Pathogenic on the leaf spot of <italic><tp:taxon-name><tp:taxon-name-part taxon-name-part-type="genus" reg="Smilax">Smilax</tp:taxon-name-part> <tp:taxon-name-part taxon-name-part-type="species" reg="china">china</tp:taxon-name-part></tp:taxon-name></italic> (<tp:taxon-name><tp:taxon-name-part taxon-name-part-type="order">Liliales</tp:taxon-name-part></tp:taxon-name>, <tp:taxon-name><tp:taxon-name-part taxon-name-part-type="family">Smilacaceae</tp:taxon-name-part></tp:taxon-name>). Lesions on the upper leaf surface, scattered, distinct, irregular, rather large, the maximum length of the spot more than 20 mm, the edges of the disease reddish-brown, the centre dead to greyish-white, on the lower leaf surface similar. <italic>Colonies</italic> on PDA 10–15 mm diam. in 2 weeks, with an even, dark coffee margin. <italic>Mycelium</italic> composed of hyaline and pale brown to dark blackish-brown hyphae, verruculose, septate, branching, uniform in width, 2.5 μm. <italic>Conidiophores</italic> arising from hyphae, pale olivaceous brown to pale blackish-brown, finely verruculose, straight or slightly curved, dendritic rugged or rugose on the surface 20–350 × 1.5–3.5 μm. <italic>Conidiogenous cells</italic> integrated, apical, polyblastic, proliferating sympodially, with rim-like conidiogenous loci, thickened and darkened, located apically and lateraly as in a short rachis 1.5–2.5 μm diam. <italic>Conidia</italic> solitary, occasionally catenate, pale blackish-brown to pale olivaceous brown, verruculose, ellipsoidal, cylindrical to obclavate, base obconically truncate and apex rounded, straight or curved, 6–21 × 2–4 μm, 0–1-septate, sometimes constricted at septa, with hila thickened and darkened, 1–1.5 μm diam. (Fig. <xref ref-type="fig" rid="F6116302">1</xref>)</p><sec sec-type="MycoBank Number"><title>MycoBank Number</title><p>MB836278</p></sec></tp:treatment-sec><tp:treatment-sec sec-type="Etymology"><title>Etymology</title><p>In reference to the location (Libo county, Guizhou Province), where the holotype was isolated.</p></tp:treatment-sec><tp:treatment-sec><!--Section generated to contain objects referenced in tp:taxon-treatment.--><fig id="F6116302" position="float" orientation="portrait"><object-id xmlns:xlink="http://www.w3.org/1999/xlink" content-type="arpha" xlink:type="simple">B1CC8909-9515-5D59-807E-EC55D218FBBB</object-id><object-id xmlns:xlink="http://www.w3.org/1999/xlink" content-type="doi" xlink:type="simple">10.3897/BDJ.9.e59001.figure1</object-id><label>Figure 1.</label><caption><p><italic><tp:taxon-name><tp:taxon-name-part taxon-name-part-type="genus" reg="Zasmidium">Zasmidium</tp:taxon-name-part> <tp:taxon-name-part taxon-name-part-type="species" reg="liboense">liboense</tp:taxon-name-part></tp:taxon-name></italic> (GUCC 1720.2). <bold>a.</bold> Leaf spot symptoms on the host; <bold>b.</bold> Culture on PDA; <bold>c, d.</bold> hyphae and conidiophores on PDA; <bold>e–m.</bold> Conidiophores and conidia; <bold>n, o.</bold> Conidiogenous cells and conidia; <bold>p.</bold> Conidia. Scale bars: c, d = 50 µm, e–j = 10 µm, k = 5 µm, l–p = 10 µm.</p></caption><graphic xmlns:xlink="http://www.w3.org/1999/xlink" xlink:href="bdj-09-e59001-g001.jpg" position="float" id="oo_470477.jpg" orientation="portrait" xlink:type="simple"><uri content-type="original_file" xlink:type="simple">https://binary.pensoft.net/fig/470477</uri></graphic></fig></tp:treatment-sec></tp:taxon-treatment>
