# Supplementary material for: One new species and one new record of Zasmidium in China
Source: Biodivers Data J. 2021 Jan 7;9:e59001. doi: 10.3897/BDJ.9.e59001 (PMC7809012; doi:10.3897/BDJ.9.e59001)
Supplement: XML Treatment for Zasmidium citri-griseum [file BDJ.9.e59001-treatment2.xml]

<!DOCTYPE tp:taxon-treatment
  PUBLIC "-//TaxonX//DTD Taxonomic Treatment Publishing DTD v0 20100105//EN" "tax-treatment-NSO.dtd">
<tp:taxon-treatment xmlns:tp="http://www.plazi.org/taxpub"><tp:treatment-meta><mixed-citation publication-type="journal"><person-group><name><surname>An</surname><given-names>Yuan-Yan</given-names></name><name><surname>Zeng</surname><given-names>Xiang-Yu</given-names></name><name><surname>Geng</surname><given-names>Kun</given-names></name><name><surname>Hyde</surname><given-names>Kevin David</given-names></name><name><surname>Wang</surname><given-names>Yong</given-names></name></person-group><article-title>One new species and one new record of <italic><tp:taxon-name><tp:taxon-name-part taxon-name-part-type="genus" reg="Zasmidium">Zasmidium</tp:taxon-name-part></tp:taxon-name></italic> in China</article-title><source>Biodivers Data J</source><day>07</day><month>1</month><year>2021</year><volume>9</volume><pub-id pub-id-type="doi">10.3897/BDJ.9.e59001</pub-id></mixed-citation></tp:treatment-meta><tp:nomenclature><tp:taxon-name><object-id xmlns:xlink="http://www.w3.org/1999/xlink" content-type="arpha" xlink:type="simple">6940A98C-A2F7-5387-B8E6-56FC1C1650A1</object-id><tp:taxon-name-part taxon-name-part-type="genus">Zasmidium</tp:taxon-name-part> <tp:taxon-name-part taxon-name-part-type="species">citri-griseum</tp:taxon-name-part></tp:taxon-name><tp:taxon-authority>(F.E. Fisher) U. Braun &amp; Crous, IMA Fungus 5 (2): 337 (2014）</tp:taxon-authority></tp:nomenclature><tp:treatment-sec sec-type="materials"><title>Materials</title><list list-type="alpha-lower" list-content="occurrences"><list-item><p><bold>Type status:</bold> <named-content xmlns:xlink="http://www.w3.org/1999/xlink" content-type="dwc:typeStatus" xlink:type="simple">Other material</named-content>. <bold>Occurrence:</bold> catalogNumber: <named-content xmlns:xlink="http://www.w3.org/1999/xlink" content-type="dwc:catalogNumber" xlink:type="simple">HGUP 1507.3</named-content>; recordedBy: <named-content xmlns:xlink="http://www.w3.org/1999/xlink" content-type="dwc:recordedBy" xlink:type="simple">An Yuan-Yan</named-content>; occurrenceID: <named-content xmlns:xlink="http://www.w3.org/1999/xlink" content-type="dwc:occurrenceID" xlink:type="simple">living culture GUCC 1507.3 and MFLUCC 20-0138</named-content>; <bold>Taxon:</bold> scientificName: <named-content xmlns:xlink="http://www.w3.org/1999/xlink" content-type="dwc:scientificName" xlink:type="simple"><italic><tp:taxon-name><tp:taxon-name-part taxon-name-part-type="genus" reg="Zasmidium">Zasmidium</tp:taxon-name-part> <tp:taxon-name-part taxon-name-part-type="species" reg="citri-griseum">citri-griseum</tp:taxon-name-part></tp:taxon-name></italic></named-content>; kingdom: <named-content xmlns:xlink="http://www.w3.org/1999/xlink" content-type="dwc:kingdom" xlink:type="simple"><tp:taxon-name><tp:taxon-name-part taxon-name-part-type="kingdom">Fungi</tp:taxon-name-part></tp:taxon-name></named-content>; class: <named-content xmlns:xlink="http://www.w3.org/1999/xlink" content-type="dwc:class" xlink:type="simple"><tp:taxon-name><tp:taxon-name-part taxon-name-part-type="class">Dothideomycetes</tp:taxon-name-part></tp:taxon-name></named-content>; order: <named-content xmlns:xlink="http://www.w3.org/1999/xlink" content-type="dwc:order" xlink:type="simple"><tp:taxon-name><tp:taxon-name-part taxon-name-part-type="order">Capnodiales</tp:taxon-name-part></tp:taxon-name></named-content>; family: <named-content xmlns:xlink="http://www.w3.org/1999/xlink" content-type="dwc:family" xlink:type="simple"><tp:taxon-name><tp:taxon-name-part taxon-name-part-type="family">Mycosphaerellaceae</tp:taxon-name-part></tp:taxon-name></named-content>; genus: <named-content xmlns:xlink="http://www.w3.org/1999/xlink" content-type="dwc:genus" xlink:type="simple"><tp:taxon-name><tp:taxon-name-part taxon-name-part-type="genus">Zasmidium</tp:taxon-name-part></tp:taxon-name></named-content>; <bold>Location:</bold> country: <named-content xmlns:xlink="http://www.w3.org/1999/xlink" content-type="dwc:country" xlink:type="simple">China</named-content>; stateProvince: <named-content xmlns:xlink="http://www.w3.org/1999/xlink" content-type="dwc:stateProvince" xlink:type="simple">YunNan</named-content>; locality: <named-content xmlns:xlink="http://www.w3.org/1999/xlink" content-type="dwc:locality" xlink:type="simple">Xishuangbanna Dai Autonomous Prefecture</named-content>; <bold>Identification:</bold> identifiedBy: <named-content xmlns:xlink="http://www.w3.org/1999/xlink" content-type="dwc:identifiedBy" xlink:type="simple">Yuan-Yan An</named-content>; dateIdentified: <named-content xmlns:xlink="http://www.w3.org/1999/xlink" content-type="dwc:dateIdentified" xlink:type="simple">2020</named-content>; <bold>Record Level:</bold> language: <named-content xmlns:xlink="http://www.w3.org/1999/xlink" content-type="dwc:language" xlink:type="simple">en</named-content></p></list-item></list></tp:treatment-sec><tp:treatment-sec sec-type="Description"><title>Description</title><p>Pathogenic on leaf spot of <italic><tp:taxon-name><tp:taxon-name-part taxon-name-part-type="genus" reg="Cremastra">Cremastra</tp:taxon-name-part> <tp:taxon-name-part taxon-name-part-type="species" reg="appendiculata">appendiculata</tp:taxon-name-part></tp:taxon-name></italic> (<tp:taxon-name><tp:taxon-name-part taxon-name-part-type="order">Asparagales</tp:taxon-name-part></tp:taxon-name>, <tp:taxon-name><tp:taxon-name-part taxon-name-part-type="family">Orchidaceae</tp:taxon-name-part></tp:taxon-name>). Lesions on the upper leaf surface, scattered to confluent, distinct, angular, spots elliptic to suborbicular, reddish-brown to dark brown, 2–5 mm, on the lower leaf surface similar. <italic>Colonies</italic> on PDA 10–15 mm diam. in 2 weeks, with an even, dark-brown margin. Surface fold, with gully shape. <italic>Conidiophores</italic> arising singly as lateral branches of superficial hyphae, semi-macronematous to macronematous, mononematous, erect to flexuous, sometimes curved, unbranched, thick-walled, non-smooth surface, 1–3-septate, cylindrical, geniculate, brown, 35–135 × 5–7 µm. <italic>Conidiogenous cells</italic> integrated, terminal, 5–10 µm long, sympodial, polyblastic, cylindrical, geniculate, scars slightly thickened and darkened, 0.5–1.5 µm in diam. <italic>Conidia</italic> solitary in simple or occasionally branched chains, short to long cylindrical, some ends swollen straight to somewhat curved, 8–41 × 2–5 µm, unseptate, light brown, thin-walled, verruculose, 2–3.5 µm wide. (Fig. <xref ref-type="fig" rid="F6116306">2</xref>)</p></tp:treatment-sec><tp:treatment-sec><!--Section generated to contain objects referenced in tp:taxon-treatment.--><fig id="F6116306" position="float" orientation="portrait"><object-id xmlns:xlink="http://www.w3.org/1999/xlink" content-type="arpha" xlink:type="simple">E06C8FD2-1B64-5178-B72E-808848CB6051</object-id><object-id xmlns:xlink="http://www.w3.org/1999/xlink" content-type="doi" xlink:type="simple">10.3897/BDJ.9.e59001.figure2</object-id><label>Figure 2.</label><caption><p><italic><tp:taxon-name><tp:taxon-name-part taxon-name-part-type="genus" reg="Zasmidium">Zasmidium</tp:taxon-name-part> <tp:taxon-name-part taxon-name-part-type="species" reg="citri-griseum">citri-griseum</tp:taxon-name-part></tp:taxon-name></italic> (GUCC 1507.3) <bold>a.</bold> Leaf spot symptoms on host; <bold>b.</bold> Culture on PDA; <bold>c.</bold> Hyphae and conidiophores on PDA culture; <bold>d–h.</bold> Conidiophores, conidiogenous cells and conidia; <bold>i.</bold> Conidia; <bold>j, k.</bold> Conidiogenous cells and conidia; <bold>l–p.</bold> Conidia. Scale bars: c = 100 µm, d–g =10 µm, h=5 µm, i, j = 10 µm, k–p = 5 µm.</p></caption><graphic xmlns:xlink="http://www.w3.org/1999/xlink" xlink:href="bdj-09-e59001-g002.jpg" position="float" id="oo_470478.jpg" orientation="portrait" xlink:type="simple"><uri content-type="original_file" xlink:type="simple">https://binary.pensoft.net/fig/470478</uri></graphic></fig></tp:treatment-sec></tp:taxon-treatment>
